# Supplementary material for: Phylogenomic discernments into Anaerolineaceae thermal adaptations and the proposal of a candidate genus Mesolinea
Source: Front Microbiol. 2024 Feb 29;15:1349453. doi: 10.3389/fmicb.2024.1349453 (PMC10937449; doi:10.3389/fmicb.2024.1349453)
Supplement: Supplementary file 1 [file Table_1.XLSX]

## Sheet: Aguas claras raw
BIN	Assembly_length	Average_Depth	Scaffold_count	N50	GC_ratio	Lineage	Completeness	Contamination	StrainHeterogeneity
bin.129	1815908	315.097	7	543799	36.02	k__Bacteria	0	0	0
bin.87	2034040	103.099	263	11913	28.94	p__Bacteroidetes	31.81	0.4	0
bin.17	423212	67.1559	82	5513	49.34	k__Bacteria	0	0	0
bin.75	1965834	66.2055	357	5975	69.78	k__Bacteria	47.32	8.62	80
bin.85	613422	59.0514	36	58131	46.02	k__Bacteria	0	0	0
bin.107	382492	58.0907	7	92079	49.2	p__Bacteroidetes	13.99	0	0
bin.2	227265	55.3996	11	29594	61.81	root	0	0	0
bin.36	2771188	54.1015	65	74707	63.63
bin.76	971741	52.5429	13	123715	48.68	p__Bacteroidetes	0	0	0
bin.3	1566726	49.679	10	352632	46.85	k__Bacteria	24.56	0	0
bin.100	2397211	45.2084	165	22354	55.47
bin.48	3704818	43.2271	14	477737	62.07
bin.77	1456080	42.1952	217	7953	68.59	k__Bacteria	33.62	5.17	100
bin.131	651093	42.0874	14	88586	47.67	k__Bacteria	6.9	0	0
bin.61	868864	41.5732	7	228250	43.28	c__Deltaproteobacteria	0	0	0
bin.127	362883	39.86	49	11504	32.31	k__Bacteria	44.12	0	0
bin.99	1812778	38.1473	99	29465	39.31	k__Bacteria	0	0	0
bin.35	311258	37.7202	14	32952	35.69	k__Bacteria	56.9	0	0
bin.45	2863044	35.9983	284	14517	46.6	k__Bacteria	81.03	72.96	95.16
bin.52	1485229	35.4107	45	49684	59.14	p__Euryarchaeota	37.77	0.13	0
bin.93	2865931	33.7336	78	64647	72.57	k__Bacteria	0	0	0
bin.42	2898329	33.0676	180	25605	69.19	o__Actinomycetales	0	0	0
bin.38	454899	31.7135	45	15108	64.21	root	0	0	0
bin.28	3009653	31.5898	39	148728	47.78
bin.54	2564970	29.0935	103	36212	52.09	p__Euryarchaeota	0	0	0
bin.58	2484733	26.4364	69	58689	39.52
bin.33	898067	24.7114	47	44762	44.81	k__Bacteria	0	0	0
bin.57	1969591	22.846	80	39597	44.84
bin.63	2438347	20.1892	306	10570	36.36
bin.115	677183	20.1388	128	5371	69.89	k__Bacteria	12.23	0	0
bin.114	1731082	19.621	122	24057	30.87	k__Bacteria	0	0	0
bin.46	2603723	18.245	52	70152	68.68	k__Bacteria	91.22	3.07	0
bin.102	1420735	17.5846	21	104046	53.67	k__Bacteria	38.79	0	0
bin.37	1647177	16.6693	157	15857	47.48	p__Firmicutes	0	0	0
bin.43	972466	16.4406	11	182770	46.83	k__Bacteria	0	0	0
bin.71	1568352	15.738	131	16289	59.82	p__Euryarchaeota	0	0	0
bin.67	5528898	15.1311	55	172718	63.92
bin.117	2834265	14.1003	133	32997	68.34	k__Bacteria	81.38	0.86	100
bin.4	2876035	14.0249	395	8500	65.45	o__Burkholderiales	0	0	0
bin.69	2835374	13.8906	161	26423	43.94	k__Bacteria	0	0	0
bin.108	4265413	13.7297	164	40005	60.27
bin.101	2754853	13.4973	55	95554	52.86
bin.59	1527874	12.8508	56	43405	37.34	k__Bacteria	0	0	0
bin.134	2409940	12.6964	102	34479	54.1
bin.47	918402	12.6729	93	14155	46.12	k__Bacteria	23.45	0	0
bin.68	1886221	12.1442	206	12468	63.17	k__Bacteria	45.06	0	0
bin.94	3361429	11.0376	88	61157	52.51	k__Bacteria	0	0	0
bin.103	5054446	10.7905	186	43274	67.01	o__Actinomycetales	0	0	0
bin.79	281301	10.1645	21	17020	46.07	k__Archaea	0	0	0
bin.133	575429	10.0998	56	17506	63.55	root	0	0	0
bin.130	1562810	9.79282	65	43854	52.08	k__Bacteria	0	0	0
bin.82	2384142	9.65641	316	9140	65.8	o__Burkholderiales	15.37	0.17	0
bin.90	3448357	9.35943	62	114267	64.33	c__Gammaproteobacteria	0	0	0
bin.62	2687377	9.18943	119	45792	51.64
bin.22	229885	8.62543	40	6418	63.93	root	0	0	0
bin.137	244400	8.39888	18	20407	46.64	root	0	0	0
bin.106	2683759	8.24359	33	133457	52.75	p__Euryarchaeota	0	0	0
bin.78	833678	8.19496	137	7784	66.62	k__Bacteria	5.17	0	0
bin.13	2528257	8.01767	139	27997	44.87	p__Bacteroidetes	83.82	2.14	0
bin.39	832609	7.88086	27	44807	43.44	k__Bacteria	78.29	0	0
bin.26	281097	7.82253	37	8905	38.76	root	0	0	0
bin.116	2688901	7.57622	230	15256	71.24	k__Bacteria	72.73	0	0
bin.34	216560	7.33241	37	6382	65.97	root	0	0	0
bin.98	505463	7.18726	49	12571	31.11	k__Bacteria	0	0	0
bin.138	3456610	6.87523	501	8389	66.65	k__Bacteria	43.1	3.37	50
bin.29	2549626	6.83787	37	127929	65.53
bin.56	2283959	6.66603	398	6435	65.55	k__Bacteria	83.23	7.24	10
bin.136	354189	6.43732	48	8742	59.89	k__Bacteria	6.96	4.76	45.65
bin.126	5235375	6.16884	1025	5390	67.57	k__Bacteria	63.89	20.64	26.32
bin.72	487237	6.02642	61	10360	34.27	k__Bacteria	60.36	0	0
bin.65	5303472	5.99778	415	17137	67.13	o__Actinomycetales	0	0	0
bin.132	3193184	5.85222	303	14250	68.73	c__Alphaproteobacteria	0	0	0
bin.25	642717	5.75556	136	4850	62.45	p__Euryarchaeota	43.31	3.33	80
bin.66	1806715	5.43233	66	48194	40.52	k__Bacteria	0	0	0
bin.15	2547157	5.43074	95	46127	58.21	k__Bacteria	91.38	1.72	0
bin.83	3254043	5.28145	462	8635	67.1	f__Rhodobacteraceae	0	0	0
bin.70	4221179	5.15465	537	10144	70.64	c__Betaproteobacteria	0	0	0
bin.64	581808	5.02917	19	63867	34.16	k__Bacteria	78.13	0	0
bin.16	488206	4.98815	69	8385	32.48	k__Bacteria	68.08	1.72	0
bin.18	1834696	4.89586	386	4906	69.86	f__Xanthomonadaceae	0	0	0
bin.113	5489503	4.49715	318	24336	63.74	k__Bacteria	0	0	0
bin.119	694952	4.27974	63	15151	51.04	k__Bacteria	76.57	1.72	100
bin.23	709655	4.27913	87	9689	38.71	k__Bacteria	78.29	0	0
bin.88	3530908	4.24245	369	12888	68.55	k__Bacteria	86.44	10.42	6.67
bin.6	2392974	4.11924	163	22804	43.66	k__Bacteria	0	0	0
bin.1	2506214	4.11869	194	17910	55	c__Deltaproteobacteria	92.16	3.62	0
bin.89	4576183	4.08342	980	4699	62.42	k__Bacteria	18.15	0.21	0
bin.81	3920959	3.89628	625	7555	68.08	o__Actinomycetales	0	0	0
bin.105	209657	3.88238	18	18781	52.44	root	0	0	0
bin.44	3963773	3.832	506	10329	61.43	f__Xanthomonadaceae	0	0	0
bin.97	4538263	3.75297	907	5140	30.83	k__Bacteria	0	0	0
bin.50	1458034	3.54141	165	11048	42.53	o__Clostridiales	59.55	0	0
bin.19	1696900	3.53779	415	4091	64.24	k__Bacteria	31.38	1.72	0
bin.111	3040029	3.46584	454	8321	66.97	c__Alphaproteobacteria	0	0	0
bin.11	1541298	3.34015	245	7304	60.28	k__Bacteria	68.64	3.38	0
bin.80	2480009	3.28248	419	6990	30.88	p__Bacteroidetes	0	0	0
bin.14	1780940	3.24927	294	6913	42.57	k__Bacteria	85.71	1.1	0
bin.120	1597783	3.208	252	7336	51.93	k__Bacteria	67.4	0	0
bin.27	2098398	3.19126	420	5372	63.53	k__Bacteria	68.51	0.54	0
bin.53	2292079	3.16973	386	6568	63.68	k__Bacteria	0	0	0
bin.32	5827868	3.08153	1302	4518	67.61	c__Gammaproteobacteria	0	0	0
bin.123	2924266	3.0576	600	5147	63.47	k__Bacteria	50.3	0	0
bin.55	2218302	3.03145	437	5216	59.33
bin.74	1652395	3.0139	308	5921	51.9	c__Deltaproteobacteria	0	0	0
bin.40	4636529	2.99037	866	5891	38.55	k__Bacteria	95.61	64.93	17.11
bin.41	2124533	2.98608	419	5328	36.2	k__Bacteria	66.41	1.72	0
bin.21	1424389	2.97964	275	5772	43.38	c__Clostridia	30.03	0	0
bin.92	1222369	2.90142	250	5131	41.99	k__Bacteria	66.87	0	0
bin.140	2006812	2.89302	419	4970	54.84	c__Deltaproteobacteria	54.59	2.62	0
bin.73	1797272	2.89083	417	4299	71.81	o__Actinomycetales	17.23	0	0
bin.122	1077372	2.88772	268	4128	68.28	k__Bacteria	17.24	0	0
bin.124	585428	2.86617	135	4590	48.82	k__Bacteria	35.82	0	0
bin.139	1863293	2.85399	406	4779	36.55	k__Bacteria	57.49	2.19	25
bin.104	299195	2.80598	86	3438	63.74	k__Bacteria	6.03	0	0
bin.60	3187606	2.7729	696	4767	64.61
bin.24	1352574	2.75907	328	4153	68.19	k__Bacteria	44.74	0	0
bin.84	1304291	2.71643	296	4356	62.57	o__Actinomycetales	0	0	0
bin.135	3699210	2.69969	974	3662	68.51
bin.128	915681	2.68146	252	3612	66.07	k__Bacteria	24.14	0	0
bin.112	471972	2.62792	122	3836	59.22	k__Bacteria	10.34	0	0
bin.109	983450	2.56641	276	3562	63.09	k__Bacteria	11.21	0	0
bin.118	1492217	2.54268	396	3795	60.46	k__Bacteria	32.76	2.59	0
bin.51	1035607	2.5399	280	3568	61.58	k__Bacteria	40.52	1.72	0
bin.49	841454	2.53625	208	4093	35.87	k__Bacteria	40.19	0	0
bin.31	1067216	2.51393	285	3635	37.03	k__Bacteria	46.38	0	0
bin.7	957994	2.5064	249	3779	64.33	k__Bacteria	22.87	0	0
bin.125	946398	2.49965	241	3993	40.19	k__Bacteria	39.31	0.86	0
bin.8	529085	2.47357	143	3624	47.39	o__Clostridiales	12.25	0.02	100
bin.20	494776	2.4522	145	3330	33.33	k__Bacteria	0	0	0
bin.86	412898	2.44472	122	3363	65.46	k__Bacteria	0	0	0
bin.9	205934	2.44045	66	3016	69.03	root	4.17	0	0
bin.91	498427	2.43704	117	4223	46.96	p__Euryarchaeota	0	0	0
bin.121	1029614	2.42197	274	3616	58.87	k__Bacteria	17.86	0	0
bin.10	374329	2.4181	110	3295	68.49	p__Actinobacteria	12.15	0	0
bin.30	371245	2.38155	96	3904	50.33	root	4.17	0	0
bin.95	357026	2.37311	100	3562	39.51	o__Clostridiales	2.37	0	0
bin.5	279751	2.33803	85	3156	65.36	k__Bacteria	8.62	0	0
bin.12	551411	2.32189	160	3447	61.53	k__Bacteria	13.1	0	0
bin.110	214683	2.21578	64	3301	37.09	root	0	0	0
bin.96	238495	2.21023	79	2981	68.03	root	0	0	0

## Sheet: Canaveralejo raw
BIN	Assembly_length	Average_Depth	Scaffold_count	N50	GC_ratio	Lineage	Completeness	Contamination	StrainHeterogeneity
bin.24	2429123	289.837	168	21334	55.27	c__Deltaproteobacteria	0	0	0
bin.72	4042486	285.554	95	85633	66.1	k__Bacteria	52.32	0.85	0
bin.3	215422	262.41	7	164063	61.99	k__Bacteria	5.17	0	0
bin.32	1632901	229.68	100	29822	49.32	k__Bacteria	0	0	0
bin.77	1915590	178.045	271	8813	28.91	p__Bacteroidetes	0	0	0
bin.19	658200	174.354	108	6645	50.05	k__Bacteria	22.81	7.02	100
bin.71	2857737	128.219	61	96357	47.84	c__Deltaproteobacteria	0	0	0
bin.82	4159077	96.4964	326	19246	52.79	k__Bacteria	0	0	0
bin.37	947997	66.8961	43	58242	44.6	k__Bacteria	0	0	0
bin.46	2662464	38.2	35	103455	52.63	p__Euryarchaeota	0	0	0
bin.35	3447116	31.2482	80	101294	59.25	k__Bacteria	0	0	0
bin.64	1928986	29.5662	43	127921	37.48	p__Bacteroidetes	0	0	0
bin.49	2684261	27.9875	104	50010	51.55	c__Deltaproteobacteria	65.02	2.58	0
bin.14	3044457	25.8828	45	109085	63.36	k__Bacteria	0	0	0
bin.28	5884916	25.4895	58	155041	62.54	k__Bacteria	0	0	0
bin.36	3150415	22.1193	157	37380	54.74	c__Deltaproteobacteria	0	0	0
bin.42	206014	21.5813	8	36269	52.79	root	0	0	0
bin.8	429814	21.4149	53	11407	59.43	k__Bacteria	0	0	0
bin.80	3389412	20.4864	97	66927	62.75	c__Deltaproteobacteria	0	0	0
bin.57	1590151	19.6333	96	28157	36.18	k__Bacteria	0	0	0
bin.81	1904949	16.0102	206	13248	42.19	k__Bacteria	26.52	0.27	0
bin.85	5184898	15.2994	138	66587	58.42	k__Bacteria	0	0	0
bin.43	1678761	14.9792	85	38278	51.84	k__Bacteria	43.7	0	0
bin.66	2912580	14.0311	47	101046	60.25	c__Deltaproteobacteria	0	0	0
bin.45	1514508	13.724	15	274840	47.42	p__Firmicutes	0	0	0
bin.23	3188120	13.1718	192	26394	37.08	k__Bacteria	0	0	0
bin.30	8196486	12.9063	915	11798	63.6	k__Bacteria	93.1	88.15	58.21
bin.68	226999	12.2281	9	47968	32.12	k__Bacteria	0.94	0.78	0
bin.25	2377324	12.1081	119	30865	58.1	k__Bacteria	94.36	1.72	0
bin.31	5202218	11.4175	156	55927	64.31	k__Bacteria	93.1	0	0
bin.84	7266760	10.6425	57	292250	62.39	k__Bacteria	31.24	3.38	0
bin.41	1353471	9.96924	175	9287	38.53	k__Bacteria	33.14	0	0
bin.69	5273892	9.52314	312	26380	56.15	k__Bacteria	69.66	2.15	0
bin.33	1577620	9.48834	125	18016	59.85	p__Euryarchaeota	0	0	0
bin.56	2903708	9.29373	155	30583	36.53	k__Bacteria	94.7	2.25	0
bin.1	957578	8.98499	172	6156	55.42	k__Bacteria	23.68	0	0
bin.47	249780	8.39419	16	26860	46.34	root	4.17	0	0
bin.29	1884106	8.37207	209	11939	55.96	c__Deltaproteobacteria	0	0	0
bin.76	2172776	8.04476	288	9946	63.41	k__Bacteria	44.72	0	0
bin.44	201324	7.39906	4	36648	59.72	root	0	0	0
bin.67	2528427	7.10745	33	125569	61.8	k__Bacteria	0	0	0
bin.59	4381498	6.79308	574	9324	39.5	k__Bacteria	0	0	0
bin.40	2458895	6.55285	55	221074	46.51	k__Bacteria	88.32	5.98	0
bin.12	2217896	6.21566	218	16517	30.99	k__Bacteria	0	0	0
bin.11	6970708	6.21351	428	26970	64.15	k__Bacteria	48.5	3.04	0
bin.4	2812866	5.94644	37	149703	64.5	k__Bacteria	0	0	0
bin.39	4521042	5.94275	405	15308	71.62	k__Bacteria	0	0	0
bin.60	354674	5.71866	50	8462	48.21	root	0	0	0
bin.79	244632	5.36213	30	8244	46.44	root	0	0	0
bin.17	5216490	5.34623	340	23362	57.84	c__Deltaproteobacteria	57.53	2.58	0
bin.74	3456242	5.20662	261	19082	61.78	k__Bacteria	100	10.19	15.79
bin.15	1335587	4.15371	65	46301	38.66	k__Bacteria	0	0	0
bin.16	6444330	4.1073	651	13079	58.76	k__Bacteria	78.1	2.15	0
bin.26	3542843	3.86819	473	9296	46.35	c__Deltaproteobacteria	0	0	0
bin.52	276919	3.80649	81	3458	66.03	k__Bacteria	0.47	0	0
bin.86	3308302	3.675	335	12982	44.49	k__Bacteria	0	0	0
bin.50	3530919	3.30865	629	6203	70.25	k__Bacteria	40.33	3.51	0
bin.51	1920080	3.30167	280	8406	45.17	c__Deltaproteobacteria	62	6.8	0
bin.2	1277710	3.30048	221	6414	60	o__Burkholderiales	0	0	0
bin.13	2872634	3.27393	602	4997	68.38	k__Bacteria	76.18	1.72	0
bin.78	3375867	3.20451	647	5451	33.58	o__Clostridiales	0	0	0
bin.83	1825536	3.19686	374	5170	60.01	k__Bacteria	0	0	0
bin.10	375395	3.07558	99	3667	65.58	k__Bacteria	6.9	0	0
bin.48	3319026	3.02793	713	4828	61.37	k__Bacteria	0	0	0
bin.65	1705148	2.95668	330	5741	37.68	k__Bacteria	39.75	0	0
bin.38	1557240	2.93845	332	4952	60.21	k__Bacteria	0	0	0
bin.61	1062517	2.83951	227	5024	41.35	k__Bacteria	20.82	0	0
bin.20	1077932	2.81587	291	3709	67.24	k__Bacteria	32.05	0	0
bin.58	2704503	2.80183	609	4391	37.59	k__Bacteria	34.24	6.72	0
bin.21	880884	2.75239	200	4428	54.39	k__Bacteria	0	0	0
bin.55	854392	2.74768	174	5167	42.59	o__Clostridiales	23.76	0.02	0
bin.18	335664	2.74476	87	4057	58.92	k__Bacteria	20.69	0	0
bin.54	766822	2.70881	175	4602	41.78	o__Selenomonadales	0	0	0
bin.53	246419	2.67615	67	3589	55.21	root	4.17	0	0
bin.73	700727	2.67397	210	3224	64.75	root	0	0	0
bin.7	556006	2.65021	174	3099	68.44	root	12.5	0	0
bin.5	1503029	2.63667	366	4120	59.91	k__Bacteria	36.61	5.36	0
bin.9	961196	2.61693	269	3508	66.4	k__Bacteria	0	0	0
bin.6	218215	2.55674	66	3129	58.09	k__Bacteria	8.62	0	0
bin.63	938670	2.5474	244	3824	61.04	k__Bacteria	26.02	0	0
bin.34	897901	2.54058	228	4008	43.39	k__Bacteria	48.07	0	0
bin.62	560760	2.53421	167	3180	64.71	root	4.17	0	0
bin.75	250308	2.51674	77	3228	69.51	root	0	0	0
bin.22	441705	2.50285	120	3719	54.67	c__Deltaproteobacteria	0	0	0
bin.27	1035040	2.4509	266	3945	42.1	k__Bacteria	22.73	1.72	0
bin.70	201812	2.37644	65	3035	66.49	k__Bacteria	6.9	0	0
