# Supplementary material for: Phylogenomic discernments into Anaerolineaceae thermal adaptations and the proposal of a candidate genus Mesolinea
Source: Front Microbiol. 2024 Feb 29;15:1349453. doi: 10.3389/fmicb.2024.1349453 (PMC10937449; doi:10.3389/fmicb.2024.1349453)
Supplement: Supplementary file 2 [file Table_2.XLSX]

## Sheet: Hoja1
Class	Anaerolineaceae Clade	Temperature tolerance	Assembly N50 (bp.)	Genome size (bp.)	Gene count	GC Ratio (%)	Average Protein Length	Coding ratio (%)	Genome Completeness (%)	Genome Contamination (%)
Thermanaerothrix daxensis GNS-1	Clade_I	Thermophilic	887442	3012066	2764	56	333.5	91.8	98.28	0
Ornatilinea apprima P3M-1	Clade_I	Mesophilic	219703	4338330	3803	55.04	338.4	89	96.55	0
Longilinea arvoryzae KOME-1	Clade_I	Mesophilic	4145241	4438311	3936	56.84	335.2	89.2	96.55	0
Levilinea saccharolytica KIBI-1	Clade_I	Mesophilic	138411	4230078	3656	59.8	349.5	90.6	96.55	1.72
Bellilinea caldifistulae GOMI-1	Clade_I	Thermophilic	3698317	3698317	3370	52.18	329.1	90	96.55	0
Anaerolinea thermophila UNI-1	Clade_I	Thermophilic	3532378	3532378	3154	53.85	341.1	91.4	100	0
Anaerolinea thermolimosa IMO-1	Clade_I	Thermophilic	3442441	4173865	3659	53.72	339.8	89.4	96.55	0.86
Uncultured_Anaerolineaceae_GCA_003499715	Clade_II	Mesophilic	8555	1141642	810	48.6	342.9	73	64.2	1.72
Uncultured_Anaerolineaceae_GCA_003445715	Clade_II	Mesophilic	20099	1672425	1414	49.8	336.4	85.3	91.38	0
SANFERNANDO_UDEA04	Clade_II	Mesophilic	5482	2054875	1646	49.5	271.8	65.3	70.69	49.34
Pelolinea submarina MO-CFX1	Clade_II	Mesophilic	3519887	3519887	3098	50.61	341.6	90.2	95.17	4.7
Pelolinea submarina DSM 23923	Clade_II	Mesophilic	1993376	3519570	3107	50.61	339.9	90	95.17	4.7
Leptolinea tardivitalis YMTK-2	Clade_II	Mesophilic	474052	3687036	3297	46.82	336.2	90.2	98.28	0
Flexilinea flocculi TC1	Clade_II	Mesophilic	2313929	3510630	2761	41.35	353.7	83.4	96.55	1.72
CANAVERALEJO_UDEA05_BIN32	Clade_II	Mesophilic	29822	1632901	1329	49.4	343.3	83.8	92.79	1.44
Brevefilum fermentans_CAMBI-1	Clade_II	Mesophilic	2574431	2574431	2186	49.14	346.5	88.3	98.12	1.72
Brevefilum fermentans SL1-B42	Clade_II	Mesophilic	29255	2864744	2199	49	337.8	77.8	98.12	3.61
AGUASCLARAS_UDEA06_BIN17	Clade_II	Mesophilic	5513	423212	315	49.5	304.9	68.1	32.13	0
GCA_034430095_Anaerolineaceae_bacterium	Clade_II	Mesophilic	92659	1886795	1615	49.1	346.4	88.9	97.41	0
GCA_002417685_Anaerolineaceae_bacterium_UBA5823	Clade_II	Mesophilic	19477	1691703	1469	49.2	321.5	83.8	89.66	0
GCA_937858405_uncultured_Anaerolineaceae_bacterium	Clade_II	Mesophilic	3061	1982750	1189	49.7	288.1	51.8	91.38	8.62
